# Supplementary material for: Mesenchymal Stem Cell-Derived Extracellular Vesicles and Plant-Derived Nanovesicles as Cell-Free Therapies for Thermal Burn Healing: A Systematic Review of Preclinical Evidence and Delivery Strategies
Source: Med Sci (Basel). 2026 May 5;14(2):240. doi: 10.3390/medsci14020240 (PMC13214687; doi:10.3390/medsci14020240)
Supplement: Supplementary file 1 [file medsci-14-00240-s001.zip]

Archive with 1 entries (1 files):
- medsci-4223588-supplementary.pdf
